# Supplementary material for: Host ecology and phylogeny shape the temporal dynamics of social bee viromes
Source: Nat Commun. 2025 Mar 5;16:2207. doi: 10.1038/s41467-025-57314-7 (PMC11882784; doi:10.1038/s41467-025-57314-7)
Supplement: Supplementary file 3 — Supplementary Dataset 1 [file 41467_2025_57314_MOESM3_ESM.xlsx]

## Sheet: Supplementary Data 1
Insect taxa	Collection time	Number of pooled RNA samples	NCBI BioSample number	Number of meta-transcriptome reads pairs	% meta-transcriptome reads aligned to viral targets	Number of small RNA reads	% small RNA reads aligned to viral targets
Apis mellifera	April	235	SAMN41317471	110616141	3.59	49132455	1.88
Apis mellifera	June	265	SAMN41317472	124565712	6.77	68808065	1.42
Apis mellifera	August	304	SAMN41317473	115313400	3.76	37529851	1.35
Bombus terrestris	April	188	SAMN41317474	112960430	0.11	24383934	2.30
Bombus terrestris	June	210	SAMN41317475	136116171	0.76	24600436	0.39
Bombus terrestris	August	286	SAMN41317476	100676407	1.67	27829287	1.89
Bombus lapidarius	April	182	SAMN41317477	128173169	0.21	30119066	4.54
Bombus lapidarius	June	265	SAMN41317478	87803648	0.52	30080004	0.28
Bombus lapidarius	August	297	SAMN41317479	117221471	2.60	29982428	2.36
Bombus hortorum	June	142	SAMN41317480	99214099	4.16	28436704	1.54
Bombus hortorum	August	140	SAMN41317481	102835723	7.70	38553370	3.20
Bombus pascuorum	June	270	SAMN41317482	122012995	3.19	25133773	0.29
Bombus pascuorum	August	288	SAMN41317483	115502039	4.44	47112827	2.37
Mixed Andrena sp.	April to August	409	SAMN41317485	108441737	0.08	24604915	0.06
Mixed hoverflies	April to August	194	SAMN41317486	100655390	0.18	72478970	0.02
Mixed Forgotten flies	April to August	99	SAMN41317487	105004239	0.17	53945100	0.03
