# Supplementary material for: Host ecology and phylogeny shape the temporal dynamics of social bee viromes
Source: Nat Commun. 2025 Mar 5;16:2207. doi: 10.1038/s41467-025-57314-7 (PMC11882784; doi:10.1038/s41467-025-57314-7)
Supplement: Supplementary file 4 — Supplementary Dataset 2 [file 41467_2025_57314_MOESM4_ESM.xlsx]

## Sheet: Supplementary Data 2
Apis meta-transcriptomes	Apis vsiRNA	Bombus vsiRNA	Bombus meta-transcriptomes
ABPV	ABPV	ABPV	ABPV
AhaemNLV	BeeMLV strain 1	Allermuir Hil virus 1	AhaemNLV
Allermuir Hil virus 2	BQCV strain 1	Black Hill Virus	Allermuir Hil virus 2
Allermuir Hil virus 3	BQCV strain 2	Castleton Burn Virus	Allermuir Hil virus 3
Allermuir Hil virus 1	Castleton Burn Virus	Cnoc Mor Virus	Allermuir Hil virus 1
A. pisum virus	DWV-B	Densovirus Den2	A. pisum virus
ARV1	LSV strain VBP256	SBPV Rothamsted	B. cryptarum densovirus bcry3
ARV2	ARV1	SBPV Harpenden	Bee Iflavirus 1
ARV5	CBPV	Mayfield Virus 1 bee strain	Black Hill Virus
B. cryptarum densovirus bcry3	LSV strain 1	Allermuir Hil virus 2	Boghill Burn Virus
BeeMLV strain 1	LSV strain 10	Allermuir Hil virus 3	BQCV strain 1
BeeMLV strain 2	LSV strain 2	Elf Loch Virus	Castleton Burn Virus
Black Hill Virus	LSV strain 3	Mayfield Virus 2	Cnoc Mor Virus
Boghill Burn Virus	LSV strain 4	Mill Lade Virus	Densovirus Den2
BQCV strain 1	LSV strain 5	Hubei partiti-like virus 34	DWV-A
BQCV strain 2	LSV strain 7	B. cryptarum densovirus bcry3	DWV-B
CBPV	LSV strain 8	New Mayfield-like bee virus 1	Elf Loch Virus
DWV-A	LSV strain 9	New Reo-like virus	Gorebridge Virus
DWV-B	VDV-2	New Totiviridae 3	Mayfield Virus 1 bee strain
Gorebridge Virus	Hubei partiti-like virus 34	New Virgavirirdae 2	Mayfield Virus 2
Hubei partiti-like virus 34	ARV2	New Bee Iflaviridae 1	Mill Lade Virus
LSV strain 10	VOV-1	New Bee Iflaviridae 2	New Alphamesonivirus
LSV strain 1	ARV5	New B. terrestris densovirus	New Bee Iflaviridae 2
LSV strain 2	DWV-A	New Castleton Burn-like virus	New Mayfield-like bee virus 1
LSV strain 3	New Unclassified virus 1	New B. hortorum Dumyat-like virus	New B. terrestris densovirus
LSV strain 4	New Osugoroshi-like virus	New B. lapidarius Dumyat-like virus	New Dicistroviridae
LSV strain 5	New Yueviridae	New Jingchuvirales	New B. hortorum Dumyat-like virus
LSV strain 7	Bombus associated virus Phle1	New Negevirus	New B. lapidarius Dumyat-like virus
LSV strain 8	SBV	New Osugoroshi-like virus	New Bee Anphevirus
LSV strain 9	V. velutina Partiti-like virus	New Picornavirales 6	New Insect Iflaviridae
LSV strain VBP256		New Rhabdoviridae 4	New Negevirus
Mayfield Virus 1 bee strain		New Rhabdoviridae 5	New Nidovirales
Mayfield Virus 2		New Totiviridae 2	New Nudiviridae
Mill Lade Virus		New Tymoviridae 1	New Picornavirales 2
New Alphamesonivirus		Bombus associated virus Phle1	New Picornavirales 5
New Bee Iflaviridae 2		SBPV new strain	New Picornavirales 6
New Bee Anphevirus			New Reo-like virus
New Insect Iflaviridae			New Rhabdoviridae 1
New Nidovirales			New Rhabdoviridae 5
New Osugoroshi-like virus			New Totiviridae 3
New Picornavirales 2			New Tymoviridae 1
New Picornavirales 4			New Yueviridae
New Unclassified virus 1			New Virgavirirdae 1
New Yueviridae			New Virgavirirdae 2
New Virgavirirdae 1			Bombus associated virus Phle1
New Virgavirirdae 2			Bombus associated virus Pic2
Bombus associated virus Phle1			Sandewavirus Dungfly new strain
Bombus associated virus Pic2			SBPV Harpenden
Sandewavirus Dungfly new strain			SBPV new strain
SBPV Harpenden			SBPV Rothamsted
SBPV new strain			SBV
SBPV Rothamsted			Soybean thrips Iflavirus 4
SBV
Soybean thrips Iflavirus 4
VDV-2
V. velutina Partiti-like virus
VOV-1
