# Supplementary material for: Host ecology and phylogeny shape the temporal dynamics of social bee viromes
Source: Nat Commun. 2025 Mar 5;16:2207. doi: 10.1038/s41467-025-57314-7 (PMC11882784; doi:10.1038/s41467-025-57314-7)
Supplement: Supplementary file 5 — Supplementary Dataset 3 [file 41467_2025_57314_MOESM5_ESM.xlsx]

## Sheet: Supplementary Data 3
Species A	Species B	Bray-Curtis insect virus assemblage distance	Bray-Curtis plant virus assemblage distance	mtDNA distance	Horn-Morisita niche dissimilarity	Time Point	Pair
Apis mellifera	Bombus terrestris	0.98058	0.57083	0.1667	0.365711298	1	at
Apis mellifera	Bombus lapidarius	0.98234	0.62091	0.1849	0.569411261	1	al
Bombus terrestris	Bombus lapidarius	0.34003	0.11269	0.1204	0.807850262	1	tl
Apis mellifera	Bombus terrestris	0.99374	0.80072	0.1667	0.377271833	2	at
Apis mellifera	Bombus lapidarius	0.99298	0.8119	0.1849	0.813850498	2	al
Apis mellifera	Bombus hortorum	0.99544	0.86271	0.1838	0.918984558	2	ah
Apis mellifera	Bombus pascuorum	0.99855	0.91269	0.1569	0.844958014	2	ap
Bombus terrestris	Bombus lapidarius	0.88926	0.59224	0.1204	0.549569469	2	tl
Bombus terrestris	Bombus hortorum	0.94262	0.85731	0.1185	0.756750707	2	th
Bombus terrestris	Bombus pascuorum	0.95547	0.42694	0.1108	0.360772791	2	tp
Bombus lapidarius	Bombus hortorum	0.18331	0.82733	0.1314	0.912815921	2	lh
Bombus lapidarius	Bombus pascuorum	0.4139	0.84789	0.1189	0.408543857	2	lp
Bombus hortorum	Bombus pascuorum	0.33849	0.71095	0.0919	0.390359505	2	hp
Apis mellifera	Bombus terrestris	0.94399	0.05644	0.1667	0.150313247	3	at
Apis mellifera	Bombus lapidarius	0.944	0.19029	0.1849	0.392422305	3	al
Apis mellifera	Bombus hortorum	0.94605	0.05826	0.1838	0.984809678	3	ah
Apis mellifera	Bombus pascuorum	0.94513	0.21743	0.1569	0.347007826	3	ap
Bombus terrestris	Bombus lapidarius	0.2269	0.2292	0.1204	0.394152293	3	tl
Bombus terrestris	Bombus hortorum	0.82309	0.0619	0.1185	0.972106727	3	th
Bombus terrestris	Bombus pascuorum	0.78971	0.2128	0.1108	0.577739094	3	tp
Bombus lapidarius	Bombus hortorum	0.82476	0.20488	0.1314	0.862436811	3	lh
Bombus lapidarius	Bombus pascuorum	0.78398	0.21178	0.1189	0.354590667	3	lp
Bombus hortorum	Bombus pascuorum	0.33293	0.17272	0.0919	0.661895224	3	hp
