# Supplementary material for: Host ecology and phylogeny shape the temporal dynamics of social bee viromes
Source: Nat Commun. 2025 Mar 5;16:2207. doi: 10.1038/s41467-025-57314-7 (PMC11882784; doi:10.1038/s41467-025-57314-7)
Supplement: Supplementary file 8 — Source Data [file 41467_2025_57314_MOESM8_ESM.xlsx]

## Sheet: Fig. 1b, 1c, 1d, 1e
Figure 1b, 1c: NMDS plots projecting the Bray-Curtis distance matrices of virome comparison across samples using insect and plant viruses
Figure 1d, 1e: Heatmaps and cluster analysis of viromes restricted to insect and plant viruses
Column	Description
virus	Virus name
type	Host type
apis1	Log-transformed number of RNA-seq reads/b/Mreads mapping each virus for library made from Apis mellifera collected in April
apis2	Log-transformed number of RNA-seq reads/b/Mreads mapping each virus for library made from Apis mellifera collected in June
apis3	Log-transformed number of RNA-seq reads/b/Mreads mapping each virus for library made from Apis mellifera collected in August
bter1	Log-transformed number of RNA-seq reads/b/Mreads mapping each virus for library made from Bombus terrestris collected in April
bter2	Log-transformed number of RNA-seq reads/b/Mreads mapping each virus for library made from Bombus terrestris collected in June
bter3	Log-transformed number of RNA-seq reads/b/Mreads mapping each virus for library made from Bombus terrestris collected in August
blap1	Log-transformed number of RNA-seq reads/b/Mreads mapping each virus for library made from Bombus lapidarius collected in April
blap2	Log-transformed number of RNA-seq reads/b/Mreads mapping each virus for library made from Bombus lapidarius collected in June
blap3	Log-transformed number of RNA-seq reads/b/Mreads mapping each virus for library made from Bombus lapidarius collected in August
bhor2	Log-transformed number of RNA-seq reads/b/Mreads mapping each virus for library made from Bombus hortorum collected in June
bhor3	Log-transformed number of RNA-seq reads/b/Mreads mapping each virus for library made from Bombus hortorum collected in August
bpas2	Log-transformed number of RNA-seq reads/b/Mreads mapping each virus for library made from Bombus pascuorum collected in June
bpas3	Log-transformed number of RNA-seq reads/b/Mreads mapping each virus for library made from Bombus pascuorum collected in August
andrena	Log-transformed number of RNA-seq reads/b/Mreads mapping each virus for library made from all collected mining bees (Andrena sp.)
hoverflies	Log-transformed number of RNA-seq reads/b/Mreads mapping each virus for library made from all collected hverflies (Syrphidae)
forgottenflies	Log-transformed number of RNA-seq reads/b/Mreads mapping each virus for library made from all collected other fly species
virus	type	apis1	apis2	apis3	bter1	bter2	bter3	blap1	blap2	blap3	bhor2	bhor3	bpas2	bpas3	andrena	hoverflies	forgottenflies
ABPV	insect	-1.36741	-1.56246	-0.746898	-2.45779	-2.33155	0.092598	-1.54155	-1.51593	0.338095	-0.462668	0.149344	-2.31956	-0.00672255	-2.67623	NA	NA
AhaemNLV	insect	-2.48645	-2.4628	-2.44812	-2.77062	-2.80263	-2.86473	-2.8006	-2.76074	-2.89751	NA	-2.97939	NA	NA	-2.41943	NA	NA
Allermuir Hil virus 2	insect	NA	-3.36401	-3.27154	-3.1609	-3.18688	NA	-3.27423	-3.38226	-3.53494	NA	NA	-1.80105	-1.82229	-3.6872	NA	NA
Allermuir Hil virus 3	insect	-2.44725	-2.50122	-2.37403	-2.86961	-2.45451	-2.74798	NA	NA	NA	NA	NA	-3.26861	-3.39665	-3.37353	NA	NA
Allermuir Hil virus 1	insect	NA	-2.62455	NA	-2.04623	-1.62646	-1.61147	-3.31522	-3.26085	-3.36766	-3.11889	-3.11343	NA	NA	-3.58424	NA	NA
ArMV	plant	-2.42946	-2.25397	-2.35911	-3.32242	-3.19639	-3.06612	-2.78631	-3.46797	-3.68544	-2.88658	-2.96652	-3.73467	NA	-3.52681	-3.94492	NA
Andrena Anphe-related virus 1	insect	NA	NA	NA	NA	NA	NA	NA	NA	NA	NA	NA	NA	NA	-3.03641	NA	NA
A. pisum virus	insect	-3.67199	-3.63042	-3.72326	-2.8915	-2.95427	NA	-2.70542	-2.94797	NA	NA	NA	NA	NA	NA	NA	NA
ARV1	insect	-2.94384	-3.43209	-3.06878	NA	NA	NA	NA	NA	NA	NA	NA	NA	NA	NA	NA	NA
ARV2	insect	-2.60186	-2.69526	-2.51093	NA	NA	NA	NA	NA	NA	NA	NA	NA	NA	NA	NA	NA
ARV5	insect	-2.22009	-2.84069	-2.96825	NA	NA	NA	NA	NA	NA	NA	NA	NA	NA	NA	NA	NA
BBSV	plant	NA	-3.09423	NA	NA	NA	NA	-3.39187	-2.70286	-3.62271	-3.28484	NA	-2.31159	NA	NA	NA	NA
B. cryptarum densovirus bcry3	insect	-3.63642	-3.58231	NA	-2.21421	-2.16362	-3.01746	NA	NA	NA	-3.1157	-2.99497	NA	NA	-3.55459	-3.78605	-3.58057
Bee Iflavirus 1	insect	NA	NA	NA	-3.75775	-3.85681	NA	NA	NA	NA	NA	NA	NA	NA	-1.54446	NA	NA
BeeMLV strain 1	insect	-3.30803	-1.77852	-3.80861	NA	NA	NA	NA	NA	NA	NA	NA	NA	NA	NA	NA	NA
BeeMLV strain 2	insect	-3.22489	NA	NA	NA	NA	NA	NA	NA	NA	NA	NA	NA	NA	NA	NA	NA
Black Hill Virus	insect	-3.90867	-3.65809	-3.9079	-3.84277	-2.25654	-3.5819	-3.52829	-3.50217	-2.09863	-1.26535	-2.774	-0.0769622	-0.0302987	-3.91856	NA	NA
Boghill Burn Virus	insect	NA	NA	NA	NA	-4.67023	-4.09177	NA	NA	-4.46889	NA	NA	NA	NA	-2.44032	NA	NA
BQCV strain 1	insect	-0.250473	-0.136006	-0.539702	-4.31907	-3.83773	-3.19251	-3.96716	-3.5299	-2.75329	-3.92487	-3.68621	NA	-4.13448	NA	NA	NA
BQCV strain 2	insect	NA	-3.27159	NA	NA	NA	NA	NA	NA	NA	NA	NA	NA	NA	NA	NA	NA
BRV	plant	NA	-3.28614	NA	NA	NA	NA	NA	NA	NA	NA	NA	NA	NA	NA	NA	NA
BYMV	plant	NA	-3.69652	NA	-3.37837	-3.21402	NA	NA	-3.01871	NA	NA	NA	-3.61487	NA	NA	NA	NA
CYV	plant	NA	-4.41997	-3.36668	NA	NA	NA	NA	NA	-3.70237	NA	NA	NA	NA	NA	-4.16308	NA
Castleton Burn Virus	insect	NA	NA	NA	-1.36134	-2.41391	-2.49464	-1.14709	-2.97778	-2.29503	NA	-3.46804	NA	NA	-3.72501	-2.89205	-2.86146
CBPV	insect	-3.65797	NA	-4.04752	NA	NA	NA	NA	NA	NA	NA	NA	NA	NA	NA	NA	NA
CCCV2	plant	NA	NA	NA	NA	-3.85775	NA	NA	-3.36104	-3.60791	-3.05637	-2.82253	-2.69936	-3.03171	NA	NA	NA
CLRV	plant	-3.02674	-4.0756	NA	-4.06223	NA	NA	-3.12865	NA	NA	NA	NA	NA	NA	-3.80668	-4.39614	NA
Cnoc Mor Virus	insect	NA	NA	NA	NA	NA	NA	NA	NA	NA	-3.17899	-2.67772	NA	NA	NA	NA	NA
CVA strain 1	plant	-1.94469	-3.72813	-3.52142	-3.26926	-3.95064	NA	-3.72759	NA	NA	NA	NA	NA	NA	-2.9064	-3.10527	NA
CVA strain 2	plant	-1.83469	-3.92759	-3.9719	-2.68652	-4.15041	NA	-2.62414	-3.64683	-3.6133	NA	NA	NA	NA	-2.99336	-2.3458	NA
Densovirus Den2	insect	NA	NA	NA	NA	NA	-3.72743	NA	NA	NA	-1.76386	-1.6268	NA	NA	NA	NA	NA
Diptera phasma-related OKIAV224M	insect	NA	NA	NA	NA	NA	NA	NA	NA	NA	NA	NA	NA	NA	NA	-3.10158	NA
DMV	plant	NA	NA	NA	NA	-1.38759	NA	NA	NA	NA	NA	NA	-1.66392	NA	NA	NA	-2.1523
DWV-A	insect	-0.362991	-0.115283	-0.0159254	NA	-3.79721	NA	-3.89164	-3.72087	-4.02622	-4.07805	NA	NA	NA	-4.59128	NA	-4.2356
DWV-B	insect	0.297426	0.675465	0.186238	-4.28505	-4.2616	-4.29615	-4.05164	-4.00169	-3.96945	-4.18089	-4.11936	NA	NA	-4.05617	NA	-3.52824
Elf Loch Virus	insect	NA	NA	NA	NA	NA	NA	NA	NA	NA	NA	NA	-3.11817	-3.11511	NA	NA	NA
Gorebridge Virus	insect	-4.28976	-3.09962	-4.08202	NA	-4.03984	NA	-3.30845	-3.51236	NA	NA	NA	-3.23935	NA	NA	NA	-3.99512
HTCV2	plant	NA	NA	NA	NA	NA	NA	NA	-2.86248	NA	NA	NA	-2.42275	NA	NA	NA	NA
Hubei partiti-like virus 34	insect	-2.85457	-2.72926	-2.72795	NA	NA	NA	NA	NA	NA	NA	NA	NA	NA	NA	NA	NA
LRV	plant	NA	-0.772052	-0.548193	NA	NA	-1.30259	NA	NA	-1.16147	NA	-1.18485	NA	-1.73278	NA	-1.39995	NA
LSV strain 10	insect	-3.36846	-2.73036	-3.12952	NA	NA	NA	NA	NA	NA	NA	NA	NA	NA	NA	NA	NA
LSV strain 1	insect	-2.97464	-3.2002	-3.04623	NA	NA	NA	NA	NA	NA	NA	NA	NA	NA	NA	NA	NA
LSV strain 2	insect	-1.9327	-1.8697	-1.81855	NA	NA	NA	NA	NA	NA	NA	NA	NA	NA	NA	NA	NA
LSV strain 3	insect	-2.99725	-3.08878	-3.08754	NA	NA	NA	NA	NA	NA	NA	NA	NA	NA	NA	NA	NA
LSV strain 4	insect	-3.96787	-2.80212	-3.21932	NA	NA	NA	NA	NA	NA	NA	NA	NA	NA	NA	NA	NA
LSV strain 5	insect	NA	-3.35559	-3.66093	NA	NA	NA	NA	NA	NA	NA	NA	NA	NA	NA	NA	NA
LSV strain 7	insect	-3.33901	NA	NA	NA	NA	NA	NA	NA	NA	NA	NA	NA	NA	NA	NA	NA
LSV strain 8	insect	-3.73584	NA	-3.18363	NA	NA	NA	NA	NA	NA	NA	NA	NA	NA	NA	NA	NA
LSV strain 9	insect	NA	NA	-3.17323	NA	NA	NA	NA	NA	NA	NA	NA	NA	NA	NA	NA	NA
LSV strain VBP256	insect	-3.70273	-3.67956	-4.20788	NA	NA	NA	NA	NA	NA	NA	NA	NA	NA	NA	NA	NA
Mayfield Virus 1 bee strain	insect	NA	-3.0661	-3.06156	-1.68398	-0.183558	-1.50885	-1.87329	-1.85201	-1.9576	-1.8839	-1.97249	-1.91158	-1.88738	-2.59983	-2.81007	-2.77849
Mayfield Virus 2	insect	NA	NA	-3.88477	NA	-3.00841	-2.82525	NA	NA	NA	-0.453679	-0.283588	-0.283055	-0.396523	NA	NA	NA
Mill Lade Virus	insect	-3.19364	-3.05703	-3.1263	-3.57567	-2.05855	-1.20596	-3.28076	-3.32864	-3.05666	-3.35507	-3.26173	-3.03396	-2.54183	-3.86197	-3.84568	-3.51284
M. sativa Alphapartitivirus 1	plant	NA	NA	-3.80451	NA	NA	NA	NA	NA	NA	NA	NA	NA	NA	NA	NA	NA
New Alphamesonivirus	insect	NA	-2.50168	-2.35137	NA	NA	NA	-2.934	-2.99475	-3.09857	NA	NA	NA	NA	NA	-1.00491	-3.16361
New Bee Iflaviridae 1	insect	NA	NA	NA	NA	NA	NA	NA	NA	NA	NA	NA	NA	NA	NA	NA	NA
New Bee Iflaviridae 2	insect	-2.80813	-2.90816	-2.98662	-3.39984	NA	-3.46262	-3.34986	NA	NA	NA	NA	-3.06642	-3.01177	-3.28994	NA	NA
New Mayfield-like bee virus 1	insect	NA	NA	NA	NA	NA	NA	NA	NA	NA	NA	NA	-4.32062	NA	NA	NA	NA
New Betaflexivirus 1	plant	NA	NA	NA	NA	NA	NA	NA	NA	NA	NA	NA	NA	NA	NA	-2.83651	NA
New Betaflexivirus 2	plant	NA	NA	-3.39862	NA	NA	NA	NA	NA	NA	NA	NA	NA	NA	NA	-3.04956	NA
New B. terrestris densovirus	insect	NA	NA	NA	-2.90403	-3.74149	-2.91063	NA	NA	NA	NA	NA	NA	NA	NA	NA	NA
New Castleton Burn-like virus	insect	NA	NA	NA	NA	NA	NA	NA	NA	NA	NA	NA	NA	NA	NA	NA	NA
New Comovirinae 1	plant	NA	NA	-3.34497	NA	NA	NA	NA	NA	-3.1008	NA	NA	NA	NA	NA	NA	NA
New Comovirinae 2	plant	NA	-3.48634	NA	NA	-3.67636	-3.69971	NA	NA	NA	-2.70132	-3.5152	-3.45652	NA	NA	NA	NA
New Comovirinae 3	plant	NA	-3.99651	NA	NA	NA	NA	NA	-2.9219	-4.33802	NA	NA	-2.5416	NA	NA	NA	NA
New Cryptic virus 1	plant	NA	-3.41661	NA	NA	NA	NA	NA	NA	NA	NA	NA	NA	NA	-3.79838	-3.07333	NA
New Cryptic virus 2	plant	NA	-2.89859	NA	NA	-3.93739	NA	NA	NA	NA	NA	NA	NA	NA	-3.02912	NA	NA
New Cryptic virus 4	plant	NA	NA	NA	-3.08571	NA	NA	-3.19232	NA	NA	NA	NA	NA	NA	-3.36307	NA	NA
New Cryptic virus 5	plant	NA	NA	NA	NA	NA	NA	NA	NA	-3.49047	NA	NA	NA	-3.53179	NA	NA	NA
New Cryptic virus 6	plant	NA	-2.24109	NA	NA	-2.79473	NA	NA	-3.03676	NA	NA	NA	NA	NA	NA	-2.85609	NA
New Cryptic virus 7	plant	NA	-2.78557	NA	NA	-2.89904	NA	NA	-3.42017	NA	NA	NA	NA	NA	NA	-2.94675	NA
New Cryptic virus 9	plant	NA	-2.78952	NA	NA	-3.92224	NA	NA	-3.44921	NA	NA	NA	NA	NA	NA	-2.77156	NA
New Dicistroviridae	insect	NA	NA	NA	-4.24619	-4.23551	NA	NA	NA	NA	NA	NA	NA	NA	-2.68157	NA	NA
New B. hortorum Dumyat-like virus	insect	NA	NA	NA	NA	NA	NA	NA	NA	NA	-3.77013	-3.06233	NA	NA	NA	NA	NA
New B. lapidarius Dumyat-like virus	insect	NA	NA	NA	NA	NA	NA	-2.50413	-3.07967	-3.51348	NA	NA	NA	NA	NA	NA	NA
New Dipteran densovirus	insect	NA	NA	NA	NA	NA	NA	NA	NA	NA	NA	NA	NA	NA	NA	-2.89503	NA
New Bee Anphevirus	insect	NA	-3.20493	NA	NA	-4.2229	NA	NA	NA	NA	NA	NA	NA	NA	-2.95017	NA	NA
New Insect Iflaviridae	insect	NA	-3.88186	-4.06306	-4.19122	-4.21278	NA	NA	NA	NA	NA	NA	NA	NA	-2.03075	NA	-3.40504
New Jingchuvirales	insect	NA	NA	NA	NA	NA	NA	NA	NA	NA	NA	NA	NA	NA	NA	NA	NA
New Negevirus	insect	NA	NA	NA	-1.40033	-1.48193	-1.2973	-0.978327	-1.25272	-1.21488	-1.30553	-1.15869	NA	NA	NA	NA	NA
New Nepovirus 1	plant	NA	-3.67013	NA	NA	NA	NA	NA	NA	NA	NA	NA	NA	NA	-3.2973	NA	NA
New Nepovirus 2	plant	-3.64884	-2.90373	-3.49895	-3.96763	-2.33263	NA	-3.5335	-3.51723	NA	-3.71811	NA	NA	NA	-3.38823	-3.51923	NA
New Nidovirales	insect	-2.70294	-2.75001	-2.68033	-3.3009	-3.27268	NA	-3.49521	NA	-3.62939	NA	-3.71642	NA	NA	NA	-2.65463	NA
New Nudiviridae	insect	NA	NA	NA	-1.82997	NA	NA	NA	NA	NA	NA	NA	NA	NA	-2.02464	NA	NA
New Osugoroshi-like virus	insect	-3.00796	-2.99836	-2.96207	NA	NA	NA	NA	NA	NA	NA	NA	NA	NA	NA	NA	NA
New Picornavirales 1	unclear	NA	NA	NA	NA	-3.57074	NA	NA	NA	NA	NA	NA	NA	NA	NA	NA	NA
New Picornavirales 2	insect	-3.28592	-3.26657	NA	NA	-3.61608	NA	NA	NA	-3.0348	NA	NA	NA	NA	NA	-3.89573	-1.43554
New Picornavirales 3	unclear	-3.25833	-3.24539	-3.27656	NA	NA	NA	NA	NA	NA	NA	NA	NA	NA	-3.98371	NA	-2.50735
New Picornavirales 4	insect	NA	-3.90992	-4.03113	NA	NA	NA	NA	NA	NA	NA	NA	NA	NA	NA	-1.95814	-4.05752
New Picornavirales 5	insect	NA	NA	NA	NA	NA	NA	NA	-3.83716	NA	NA	NA	NA	NA	NA	-1.19601	-4.04851
New Picornavirales 6	insect	NA	NA	NA	NA	NA	-0.640433	NA	NA	NA	-3.46381	-3.44659	-4.61488	-1.95257	NA	NA	NA
New Reo-like virus	insect	NA	NA	NA	NA	NA	NA	NA	NA	NA	NA	NA	-2.81309	-2.71628	NA	NA	NA
New Rhabdoviridae 1	insect	NA	NA	NA	NA	-4.24487	NA	NA	NA	NA	NA	NA	NA	NA	-2.71619	NA	NA
New Rhabdoviridae 2	insect	NA	NA	NA	NA	NA	NA	NA	NA	NA	NA	NA	NA	NA	-3.26649	NA	NA
New Rhabdoviridae 3	insect	NA	NA	NA	NA	NA	NA	NA	NA	NA	NA	NA	NA	NA	-3.31827	NA	NA
New Rhabdoviridae 4	insect	NA	NA	NA	NA	NA	NA	NA	NA	NA	NA	NA	NA	NA	NA	NA	NA
New Rhabdoviridae 5	insect	NA	NA	NA	NA	NA	-3.27182	NA	NA	NA	-3.38697	-1.91222	NA	NA	NA	NA	NA
New Secoviridae 1	plant	NA	NA	-3.27097	NA	NA	NA	NA	NA	NA	NA	NA	NA	NA	NA	NA	NA
New Secoviridae 2	plant	NA	-3.94882	NA	NA	-3.60155	NA	NA	NA	NA	NA	NA	NA	NA	NA	-2.71253	NA
New Totiviridae 1	microbe	NA	NA	NA	NA	NA	NA	NA	NA	NA	NA	NA	NA	NA	NA	NA	NA
New Totiviridae 2	insect	NA	NA	NA	NA	NA	NA	NA	NA	NA	NA	NA	NA	NA	NA	NA	NA
New Totiviridae 3	insect	NA	NA	NA	NA	NA	NA	-2.46596	-2.96254	-3.55067	NA	NA	NA	NA	NA	NA	NA
New Tymoviridae 1	insect	NA	NA	NA	NA	NA	-3.84595	-2.47628	-2.41576	-0.376789	NA	NA	NA	NA	NA	NA	NA
New Tymoviridae 2	plant	NA	NA	NA	NA	NA	NA	NA	NA	NA	NA	NA	NA	NA	NA	NA	-2.59939
New Unclassified virus 1	insect	NA	-3.44906	NA	NA	NA	NA	NA	NA	NA	NA	NA	NA	NA	NA	NA	NA
New Yueviridae	insect	NA	-3.151	NA	NA	-4.06889	NA	NA	NA	NA	NA	NA	NA	NA	NA	NA	NA
New Virgavirirdae 1	insect	NA	-3.46259	NA	-3.87529	-4.03869	NA	NA	NA	NA	NA	NA	NA	NA	-2.13817	NA	NA
New Virgavirirdae 2	insect	-4.16752	NA	NA	NA	NA	NA	NA	NA	NA	NA	NA	-4.15884	-4.12848	NA	NA	NA
New Virgavirirdae 3	unclear	NA	NA	NA	NA	NA	NA	NA	NA	NA	NA	NA	NA	NA	-4.15333	-4.282	-2.28877
New Virgavirirdae 4	insect	NA	NA	NA	NA	NA	NA	NA	NA	NA	NA	NA	NA	NA	-3.25208	NA	NA
New Unclassified virus 10	unclear	NA	NA	NA	NA	NA	NA	NA	NA	NA	NA	NA	NA	NA	-3.24224	NA	NA
New Totiviridae 4	unclear	NA	NA	NA	NA	NA	NA	NA	NA	NA	NA	NA	NA	NA	NA	-3.07641	NA
New Unclassified virus 6	insect	NA	NA	NA	NA	NA	NA	NA	NA	NA	NA	NA	NA	NA	NA	-2.55631	NA
New Picornavirales 7	unclear	NA	NA	NA	NA	NA	NA	NA	NA	NA	NA	NA	NA	NA	NA	NA	-2.88268
New Narnavirus	unclear	NA	NA	NA	NA	NA	NA	NA	NA	NA	NA	NA	NA	NA	NA	NA	-2.4021
New Unclassified virus 5	unclear	NA	NA	NA	NA	NA	NA	NA	NA	NA	NA	NA	NA	NA	NA	NA	-2.95014
New Picornavirales 8	unclear	NA	NA	NA	NA	NA	NA	NA	NA	NA	NA	NA	NA	NA	NA	NA	-2.51278
New Unclassified virus 7	unclear	-2.82692	NA	NA	NA	NA	NA	NA	NA	NA	NA	NA	NA	NA	NA	NA	NA
New Unclassified virus 8	insect	NA	NA	NA	NA	NA	NA	NA	NA	NA	NA	NA	NA	NA	-3.38097	NA	NA
PDV	plant	-4.00351	NA	NA	NA	NA	NA	NA	NA	NA	NA	NA	NA	NA	NA	NA	NA
Bombus associated virus Phle1	insect	NA	-3.57834	-3.43433	-3.95737	-3.72016	NA	-2.19214	-2.29217	-2.38602	NA	-3.1222	-3.88921	NA	NA	NA	NA
Bombus associated virus Pic2	insect	NA	NA	-3.76581	NA	NA	-3.59926	NA	NA	NA	NA	NA	NA	NA	NA	NA	NA
PVF	plant	-1.51067	-3.73645	-3.67557	-2.49357	-4.23844	NA	-2.68051	-4.07187	NA	NA	NA	NA	NA	-2.92604	NA	NA
RCNVA	plant	NA	-3.67368	-3.6552	NA	-4.01359	-3.98474	NA	-3.48133	-2.96405	-2.54228	-2.82462	-2.27991	-2.67316	NA	NA	NA
Rhabdoviridae sp MW826481	insect	NA	NA	NA	NA	NA	NA	NA	NA	NA	NA	NA	NA	NA	NA	-2.76198	NA
RMV	plant	NA	NA	NA	NA	NA	NA	NA	NA	-3.57903	NA	NA	NA	NA	NA	NA	NA
RRV	plant	-2.67052	-2.75397	-2.16418	-3.49691	-2.78578	-2.70607	-3.613	-2.56717	-2.61532	-2.52546	-2.68229	-3.77262	-2.99273	-4.03451	NA	NA
Sandewavirus Dungfly new strain	insect	-3.17906	-3.0867	-3.09916	NA	-3.78301	-3.70869	-3.49474	-3.50358	-3.47548	-3.75545	-3.56279	NA	NA	-4.03206	-3.66629	-1.01751
SBPV Harpenden	insect	NA	NA	-2.66291	NA	-3.61843	-3.4912	-3.05828	-3.14722	-1.71007	-2.542	-3.46921	-0.638421	-0.360431	NA	NA	NA
SBPV new strain	insect	NA	-4.04038	-3.99316	-3.68894	-2.03742	-2.09141	-2.77454	-0.666585	-1.45705	0.21048	0.381498	-0.0296793	-0.0161398	NA	NA	NA
SBPV Rothamsted	insect	NA	-3.77061	-3.78937	-3.7671	-1.84862	-1.8389	-2.76022	-0.579668	-2.56969	0.425566	0.680632	0.111444	0.141985	-3.9703	NA	NA
SBV	insect	-2.00896	-0.734861	-0.511629	-3.60562	-3.64919	-3.50112	-3.79583	-3.77963	-3.55888	-4.18574	-3.95273	NA	NA	NA	NA	NA
SLRV new strain 1	plant	NA	-2.82134	-3.07871	NA	NA	NA	NA	NA	NA	NA	-3.50178	-4.25772	-2.76029	-3.6098	-4.01293	NA
SLRV new strain 2	plant	NA	-2.8461	-3.49965	NA	-3.85314	-3.90845	NA	NA	NA	NA	-3.42969	NA	NA	-4.05896	NA	NA
Soybean thrips Iflavirus 4	insect	NA	-3.99275	-3.98821	NA	-4.12306	NA	NA	NA	NA	-3.69431	NA	NA	NA	NA	NA	-3.11932
VCV	plant	NA	-2.92625	NA	NA	-3.51791	NA	NA	-2.79577	NA	NA	NA	-3.84397	NA	NA	NA	NA
VDV-2	insect	-3.77884	-3.74777	-3.75473	NA	NA	NA	NA	NA	NA	NA	NA	NA	NA	NA	NA	NA
V. velutina Partiti-like virus	insect	-3.35884	-2.71611	-3.54795	NA	NA	NA	NA	NA	NA	NA	NA	NA	NA	NA	NA	NA
V. velutina densovirus 1	insect	NA	NA	NA	NA	NA	NA	NA	NA	NA	NA	NA	NA	NA	NA	-3.0574	NA
VOV-1	insect	-2.49328	-3.52542	-3.45424	NA	NA	NA	NA	NA	NA	NA	NA	NA	NA	NA	NA	NA
WCCV2	plant	-1.8143	-1.49997	-1.73434	-1.69102	-1.54903	-3.08864	-1.53776	-1.19731	-1.70128	-2.95214	-2.64948	-2.51278	-3.23054	NA	NA	NA
New Dipteran Orthomyxo-like virus	insect	NA	NA	NA	NA	NA	NA	NA	NA	NA	NA	NA	NA	NA	NA	-2.96755	NA
Xiangshan rhabdo-like virus 2	insect	NA	NA	NA	NA	NA	NA	NA	NA	NA	NA	NA	NA	NA	NA	-2.88998	-4.62848

## Sheet: Fig 1a, Fig. 2b & Supp. Fig. 1
Figure 1a: Virome diversity measures and composition
Figure 2b: Host-virus network from RNA-seq normalized reads mapping to viral sequences
Supplemetary Figure 1: Stack plot of normalized viral read numbers categorized by virus orders in each library.
Column	Description
virus	Virus name
taxa	Virus taxonomic group
type	Host type
apis1	Normalized number of RNA-seq reads/b mapping each virus for library made from Apis mellifera collected in April
apis2	Normalized number of RNA-seq reads/b mapping each virus for library made from Apis mellifera collected in June
apis3	Normalized number of RNA-seq reads/b mapping each virus for library made from Apis mellifera collected in August
bter1	Normalized number of RNA-seq reads/b mapping each virus for library made from Bombus terrestris collected in April
bter2	Normalized number of RNA-seq reads/b mapping each virus for library made from Bombus terrestris collected in June
bter3	Normalized number of RNA-seq reads/b mapping each virus for library made from Bombus terrestris collected in August
blap1	Normalized number of RNA-seq reads/b mapping each virus for library made from Bombus lapidarius collected in April
blap2	Normalized number of RNA-seq reads/b mapping each virus for library made from Bombus lapidarius collected in June
blap3	Normalized number of RNA-seq reads/b mapping each virus for library made from Bombus lapidarius collected in August
bhor2	Normalized number of RNA-seq reads/b mapping each virus for library made from Bombus hortorum collected in June
bhor3	Normalized number of RNA-seq reads/b mapping each virus for library made from Bombus hortorum collected in August
bpas2	Normalized number of RNA-seq reads/b mapping each virus for library made from Bombus pascuorum collected in June
bpas3	Normalized number of RNA-seq reads/b mapping each virus for library made from Bombus pascuorum collected in August
andrena	Normalized number of RNA-seq reads/b mapping each virus for library made from all collected mining bees (Andrena sp.)
hoverflies	Normalized number of RNA-seq reads/b mapping each virus for library made from all collected hverflies (Syrphidae)
forgottenflies	Normalized number of RNA-seq reads/b mapping each virus for library made from all collected other fly species
virus	taxa	type	apis1	apis2	apis3	bter1	bter2	bter3	blap1	blap2	blap3	bhor2	bhor3	bpas2	bpas3	andrena	hoverflies	forgottenflies
ABPV	Picornavirales	insect	42913.5	27386.9	179103	3485.03	4660.69	1.23765e+06	28737.4	30484	2.17818e+06	344613	1.4104e+06	4791.18	984640	2107.51	0	0
AhaemNLV	Unclassified	insect	3262.51	3445.09	3563.55	1695.8	1575.31	1365.42	1582.72	1734.84	1266.17	0	1048.61	0	0	3806.86	0	0
Allermuir Hil virus 2	Unclassified	insect	0	432.508	535.133	690.406	650.304	0	531.832	414.71	291.781	0	0	15810.5	15056.1	205.496	0	0
Allermuir Hil virus 3	Unclassified	insect	3570.7	3153.37	4226.43	1350.17	3511.46	1786.59	0	0	0	0	0	538.754	401.192	423.131	0	0
Allermuir Hil virus 1	Unclassified	insect	0	2373.85	0	8990.21	23634	24463.9	483.928	548.465	428.888	760.526	770.147	0	0	260.471	0	0
ArMV	Picornavirales	plant	3719.99	5572.22	4374.11	475.972	636.225	858.769	1635.65	340.432	206.327	1298.45	1080.13	184.219	0	297.297	113.522	0
Andrena Anphe-related virus 1	Mononegavirales	insect	0	0	0	0	0	0	0	0	0	0	0	0	0	919.574	0	0
A. pisum virus	Unclassified	insect	212.82	234.194	189.12	1283.8	1111.03	0	1970.5	1127.27	0	0	0	0	0	0	0	0
ARV1	Mononegavirales	insect	1138.04	369.754	853.525	0	0	0	0	0	0	0	0	0	0	0	0	0
ARV2	Mononegavirales	insect	2501.16	2017.14	3083.7	0	0	0	0	0	0	0	0	0	0	0	0	0
ARV5	Mononegavirales	insect	6024.31	1443.13	1075.84	0	0	0	0	0	0	0	0	0	0	0	0	0
BBSV	Picornavirales	plant	0	804.948	0	0	0	0	405.629	1982.17	238.392	518.989	0	4879.85	0	0	0	0
B. cryptarum densovirus bcry3	Piccovirales	insect	230.982	261.633	0	6106.48	6860.81	960.599	0	0	0	766.123	1011.65	0	0	278.875	163.663	262.683
Bee Iflavirus 1	Picornavirales	insect	0	0	0	174.682	139.058	0	0	0	0	0	0	0	0	28545.6	0	0
BeeMLV strain 1	Tymovirales	insect	492.009	16652.3	155.379	0	0	0	0	0	0	0	0	0	0	0	0	0
BeeMLV strain 2	Tymovirales	insect	595.809	0	0	0	0	0	0	0	0	0	0	0	0	0	0	0
Black Hill Virus	Unclassified	insect	123.405	219.739	123.624	143.624	5539.31	261.877	296.285	314.651	7968.31	54281.1	1682.66	837602	932613	120.625	0	0
Boghill Burn Virus	Unclassified	insect	0	0	0	0	21.3684	80.9528	0	0	33.9713	0	0	0	0	3628.1	0	0
BQCV strain 1	Picornavirales	insect	561729	731130	288601	47.9661	145.301	641.936	107.854	295.191	1764.84	118.886	205.961	0	73.3705	0	0	0
BQCV strain 2	Picornavirales	insect	0	535.066	0	0	0	0	0	0	0	0	0	0	0	0	0	0
BRV	Picornavirales	plant	0	517.434	0	0	0	0	0	0	0	0	0	0	0	0	0	0
BYMV	Patatavirales	plant	0	201.13	0	418.437	610.913	0	0	957.837	0	0	0	242.735	0	0	0	0
CYV	Picornavirales	plant	0	38.0216	429.855	0	0	0	0	0	198.44	0	0	0	0	0	68.6938	0
Castleton Burn Virus	Unclassified	insect	0	0	0	43517.5	3855.56	3201.52	71270.3	1052.49	5069.54	0	340.378	0	0	188.361	1282.2	1375.75
CBPV	Unclassified	insect	219.8	0	89.6364	0	0	0	0	0	0	0	0	0	0	0	0	0
CCCV2	Durnavirales	plant	0	0	0	0	138.754	0	0	435.474	246.657	878.269	1504.75	1998.19	929.593	0	0	0
CLRV	Picornavirales	plant	940.296	84.024	0	86.6505	0	0	743.614	0	0	0	0	0	0	156.068	40.166	0
Cnoc Mor Virus	Unclassified	insect	0	0	0	0	0	0	0	0	0	662.239	2100.28	0	0	0	0	0
CVA strain 1	Tymovirales	plant	11358.2	187.012	301.007	537.945	112.038	0	187.243	0	0	0	0	0	0	1240.51	784.74	0
CVA strain 2	Tymovirales	plant	14632.2	118.145	106.685	2058.18	70.7272	0	2376.09	225.51	243.614	0	0	0	0	1015.41	4510.27	0
Densovirus Den2	Piccovirales	insect	0	0	0	0	0	187.314	0	0	0	17224.1	23615.7	0	0	0	0	0
Diptera phasma-related OKIAV224M	Bunyavirales	insect	0	0	0	0	0	0	0	0	0	0	0	0	0	0	791.437	0
DMV	Tymovirales	plant	0	0	0	0	40965	0	0	0	0	0	0	21680.9	0	0	0	7042.08
DWV-A	Picornavirales	insect	433520	766862	963995	0	159.51	0	128.338	190.166	94.1417	83.5507	0	0	0	25.6282	0	58.1297
DWV-B	Picornavirales	insect	1.98347e+06	4.73658e+06	1.53546e+06	51.8744	54.7519	50.5646	88.7899	99.6105	107.288	65.9346	75.9688	0	0	87.8681	0	296.32
Elf Loch Virus	Unclassified	insect	0	0	0	0	0	0	0	0	0	0	0	761.778	767.173	0	0	0
Gorebridge Virus	Unclassified	insect	51.3146	795.025	82.7905	0	91.2343	0	491.534	307.352	0	0	0	576.304	0	0	0	101.129
HTCV2	Durnavirales	plant	0	0	0	0	0	0	0	1372.52	0	0	0	3777.86	0	0	0	0
Hubei partiti-like virus 34	Unclassified	insect	1397.75	1865.26	1870.91	0	0	0	0	0	0	0	0	0	0	0	0	0
LRV	Martellivirales	plant	0	169024	283014	0	0	49820.2	0	0	68949.1	0	65335.3	0	18502.2	0	39815.3	0
LSV strain 10	Nodamuvirales	insect	428.096	1860.57	742.138	0	0	0	0	0	0	0	0	0	0	0	0	0
LSV strain 1	Nodamuvirales	insect	1060.13	630.66	899.018	0	0	0	0	0	0	0	0	0	0	0	0	0
LSV strain 2	Nodamuvirales	insect	11676.1	13499.1	15186.2	0	0	0	0	0	0	0	0	0	0	0	0	0
LSV strain 3	Nodamuvirales	insect	1006.36	815.109	817.457	0	0	0	0	0	0	0	0	0	0	0	0	0
LSV strain 4	Nodamuvirales	insect	107.679	1577.17	603.499	0	0	0	0	0	0	0	0	0	0	0	0	0
LSV strain 5	Nodamuvirales	insect	0	440.967	218.307	0	0	0	0	0	0	0	0	0	0	0	0	0
LSV strain 7	Nodamuvirales	insect	458.126	0	0	0	0	0	0	0	0	0	0	0	0	0	0	0
LSV strain 8	Nodamuvirales	insect	183.723	0	655.201	0	0	0	0	0	0	0	0	0	0	0	0	0
LSV strain 9	Nodamuvirales	insect	0	0	671.077	0	0	0	0	0	0	0	0	0	0	0	0	0
LSV strain VBP256	Nodamuvirales	insect	198.275	209.139	61.9606	0	0	0	0	0	0	0	0	0	0	0	0	0
Mayfield Virus 1 bee strain	Unclassified	insect	0	858.825	867.837	20702.6	655303	30984.6	13387.7	14060.1	11025.6	13064.7	10653.9	12257.9	12960.5	2512.85	1548.58	1665.36
Mayfield Virus 2	Unclassified	insect	0	0	130.386	0	980.811	1495.36	0	0	0	351820	520489	521129	401308	0	0	0
Mill Lade Virus	Unclassified	insect	640.267	876.94	747.652	265.66	8738.67	62236.4	523.892	469.204	877.695	441.501	547.352	924.784	2871.89	137.414	142.666	307.012
M. sativa Alphapartitivirus 1	Durnavirales	plant	0	0	156.852	0	0	0	0	0	0	0	0	0	0	0	0	0
New Alphamesonivirus	Nidovirales	insect	0	3150.05	4452.8	0	0	0	1164.13	1012.17	796.945	0	0	0	0	0	98874.9	686.101
New Bee Iflaviridae 1	Picornavirales	insect	0	0	0	0	0	0	0	0	0	0	0	0	0	0	0	0
New Bee Iflaviridae 2	Picornavirales	insect	1555.52	1235.48	1031.3	398.256	0	344.653	446.825	0	0	0	0	858.185	973.259	512.936	0	0
New Mayfield-like bee virus 1	Unclassified	insect	0	0	0	0	0	0	0	0	0	0	0	47.7943	0	0	0	0
New Betaflexivirus 1	Tymovirales	plant	0	0	0	0	0	0	0	0	0	0	0	0	0	0	1457.1	0
New Betaflexivirus 2	Tymovirales	plant	0	0	399.375	0	0	0	0	0	0	0	0	0	0	0	892.151	0
New B. terrestris densovirus	Piccovirales	insect	0	0	0	1247.31	181.347	1228.49	0	0	0	0	0	0	0	0	0	0
New Castleton Burn-like virus	Unclassified	insect	0	0	0	0	0	0	0	0	0	0	0	0	0	0	0	0
New Comovirinae 1	Picornavirales	plant	0	0	451.891	0	0	0	0	0	792.86	0	0	0	0	0	0	0
New Comovirinae 2	Picornavirales	plant	0	326.334	0	0	210.69	199.659	0	0	0	1989.21	305.355	349.525	0	0	0	0
New Comovirinae 3	Picornavirales	plant	0	100.808	0	0	0	0	0	1197.01	45.9178	0	0	2873.41	0	0	0	0
New Cryptic virus 1	Durnavirales	plant	0	383.167	0	0	0	0	0	0	0	0	0	0	0	159.08	844.637	0
New Cryptic virus 2	Durnavirales	plant	0	1263.02	0	0	115.509	0	0	0	0	0	0	0	0	935.141	0	0
New Cryptic virus 4	Durnavirales	plant	0	0	0	820.893	0	0	642.209	0	0	0	0	0	0	433.445	0	0
New Cryptic virus 5	Durnavirales	plant	0	0	0	0	0	0	0	0	323.243	0	0	0	293.905	0	0	0
New Cryptic virus 6	Durnavirales	plant	0	5739.92	0	0	1604.25	0	0	918.837	0	0	0	0	0	0	1392.88	0
New Cryptic virus 7	Durnavirales	plant	0	1638.45	0	0	1261.71	0	0	380.044	0	0	0	0	0	0	1130.43	0
New Cryptic virus 9	Durnavirales	plant	0	1623.61	0	0	119.609	0	0	355.463	0	0	0	0	0	0	1692.17	0
New Dicistroviridae	Picornavirales	insect	0	0	0	56.7293	58.1421	0	0	0	0	0	0	0	0	2081.73	0	0
New B. hortorum Dumyat-like virus	Unclassified	insect	0	0	0	0	0	0	0	0	0	169.773	866.299	0	0	0	0	0
New B. lapidarius Dumyat-like virus	Unclassified	insect	0	0	0	0	0	0	3132.32	832.405	306.561	0	0	0	0	0	0	0
New Dipteran densovirus	Piccovirales	insect	0	0	0	0	0	0	0	0	0	0	0	0	0	0	1273.42	0
New Bee Anphevirus	Mononegavirales	insect	0	623.838	0	0	59.8552	0	0	0	0	0	0	0	0	1121.59	0	0
New Insect Iflaviridae	Picornavirales	insect	0	131.262	86.4849	64.384	61.2666	0	0	0	0	0	0	0	0	9316.46	0	393.513
New Jingchuvirales	Jingchuvirales	insect	0	0	0	0	0	0	0	0	0	0	0	0	0	0	0	0
New Negevirus	Unclassified	insect	0	0	0	39780.3	32966	50430.9	105117	55883.1	60970.3	49484.5	69392.8	0	0	0	0	0
New Nepovirus 1	Picornavirales	plant	0	213.734	0	0	0	0	0	0	0	0	0	0	0	504.317	0	0
New Nepovirus 2	Picornavirales	plant	224.47	1248.17	316.997	107.739	4649.06	0	292.754	303.927	0	191.375	0	0	0	409.046	302.528	0
New Nidovirales	Nidovirales	insect	1981.8	1778.22	2087.73	500.147	533.723	0	319.736	0	234.751	0	192.123	0	0	0	2215	0
New Nudiviridae	Lefavirales	insect	0	0	0	14792.3	0	0	0	0	0	0	0	0	0	9448.47	0	0
New Osugoroshi-like virus	Durnavirales	insect	981.838	1003.78	1091.27	0	0	0	0	0	0	0	0	0	0	0	0	0
New Picornavirales 1	Picornavirales	unclear	0	0	0	0	268.696	0	0	0	0	0	0	0	0	0	0	0
New Picornavirales 2	Picornavirales	insect	517.706	541.29	0	0	242.06	0	0	0	922.996	0	0	0	0	0	127.138	36682.6
New Picornavirales 3	Picornavirales	unclear	551.655	568.337	528.982	0	0	0	0	0	0	0	0	0	0	103.821	0	3109.19
New Picornavirales 4	Picornavirales	insect	0	123.05	93.084	0	0	0	0	0	0	0	0	0	0	0	11011.8	87.5946
New Picornavirales 5	Picornavirales	insect	0	0	0	0	0	0	0	145.494	0	0	0	0	0	0	63678.6	89.431
New Picornavirales 6	Picornavirales	insect	0	0	0	0	0	228859	0	0	0	343.71	357.608	24.2726	11154.1	0	0	0
New Reo-like virus	Reovirales	insect	0	0	0	0	0	0	0	0	0	0	0	1537.84	1921.87	0	0	0
New Rhabdoviridae 1	Mononegavirales	insect	0	0	0	0	56.9026	0	0	0	0	0	0	0	0	1922.27	0	0
New Rhabdoviridae 2	Mononegavirales	insect	0	0	0	0	0	0	0	0	0	0	0	0	0	541.395	0	0
New Rhabdoviridae 3	Mononegavirales	insect	0	0	0	0	0	0	0	0	0	0	0	0	0	480.544	0	0
New Rhabdoviridae 4	Mononegavirales	insect	0	0	0	0	0	0	0	0	0	0	0	0	0	0	0	0
New Rhabdoviridae 5	Mononegavirales	insect	0	0	0	0	0	534.783	0	0	0	410.232	12240	0	0	0	0	0
New Secoviridae 1	Picornavirales	plant	0	0	535.834	0	0	0	0	0	0	0	0	0	0	0	0	0
New Secoviridae 2	Picornavirales	plant	0	112.507	0	0	250.293	0	0	0	0	0	0	0	0	0	1938.53	0
New Totiviridae 1	Unclassified	microbe	0	0	0	0	0	0	0	0	0	0	0	0	0	0	0	0
New Totiviridae 2	Ghabrivirales	insect	0	0	0	0	0	0	0	0	0	0	0	0	0	0	0	0
New Totiviridae 3	Ghabrivirales	insect	0	0	0	0	0	0	3420.12	1090.08	281.404	0	0	0	0	0	0	0
New Tymoviridae 1	Tymovirales	insect	0	0	0	0	0	142.579	3339.78	3839.21	419963	0	0	0	0	0	0	0
New Tymoviridae 2	Tymovirales	plant	0	0	0	0	0	0	0	0	0	0	0	0	0	0	0	2515.41
New Unclassified virus 1	Unclassified	insect	0	355.579	0	0	0	0	0	0	0	0	0	0	0	0	0	0
New Yueviridae	Goujianvirales	insect	0	706.31	0	0	85.3309	0	0	0	0	0	0	0	0	0	0	0
New Virgavirirdae 1	Martellivirales	insect	0	344.674	0	133.262	91.4762	0	0	0	0	0	0	0	0	7275	0	0
New Virgavirirdae 2	Martellivirales	insect	67.9951	0	0	0	0	0	0	0	0	0	0	69.3687	74.3913	0	0	0
New Virgavirirdae 3	Unclassified	unclear	0	0	0	0	0	0	0	0	0	0	0	0	0	70.2536	52.24	5143.13
New Virgavirirdae 4	Unclassified	insect	0	0	0	0	0	0	0	0	0	0	0	0	0	559.656	0	0
New Unclassified virus 10	Unclassified	unclear	0	0	0	0	0	0	0	0	0	0	0	0	0	572.484	0	0
New Totiviridae 4	Ghabrivirales	unclear	0	0	0	0	0	0	0	0	0	0	0	0	0	0	838.667	0
New Unclassified virus 6	Unclassified	insect	0	0	0	0	0	0	0	0	0	0	0	0	0	0	2777.74	0
New Picornavirales 7	Picornavirales	unclear	0	0	0	0	0	0	0	0	0	0	0	0	0	0	0	1310.16
New Narnavirus	Narnaviridae	unclear	0	0	0	0	0	0	0	0	0	0	0	0	0	0	0	3961.91
New Unclassified virus 5	Unclassified	unclear	0	0	0	0	0	0	0	0	0	0	0	0	0	0	0	1121.67
New Picornavirales 8	Picornavirales	unclear	0	0	0	0	0	0	0	0	0	0	0	0	0	0	0	3070.55
New Unclassified virus 7	Unclassified	unclear	1489.64	0	0	0	0	0	0	0	0	0	0	0	0	0	0	0
New Unclassified virus 8	Unclassified	insect	0	0	0	0	0	0	0	0	0	0	0	0	0	415.941	0	0
PDV	Martellivirales	plant	99.1947	0	0	0	0	0	0	0	0	0	0	0	0	0	0	0
Bombus associated virus Phle1	Bunyavirales	insect	0	264.033	367.85	110.314	190.474	0	6424.74	5103.06	4111.35	0	754.743	129.06	0	0	0	0
Bombus associated virus Pic2	Picornavirales	insect	0	0	171.469	0	0	251.615	0	0	0	0	0	0	0	0	0	0
PVF	Picornavirales	plant	30855.1	183.463	211.072	3209.43	57.7511	0	2086.83	84.7487	0	0	0	0	0	1185.67	0	0
RCNVA	Picornavirales	plant	0	211.993	221.207	0	96.9199	103.577	0	330.121	1086.3	2868.95	1497.55	5249.2	2122.47	0	0	0
Rhabdoviridae sp MW826481	Mononegavirales	insect	0	0	0	0	0	0	0	0	0	0	0	0	0	0	1729.88	0
RMV	Picornavirales	plant	0	0	0	0	0	0	0	0	263.614	0	0	0	0	0	0	0
RRV	Picornavirales	plant	2135.38	1762.08	6852	318.487	1637.64	1967.59	243.78	2709.11	2424.84	2982.22	2078.29	168.801	1016.88	92.3607	0	0
Sandewavirus Dungfly new strain	Unclassified	insect	662.129	819.025	795.874	0	164.813	195.574	320.079	313.631	334.599	175.612	273.657	0	0	92.8837	215.633	96047.8
SBPV Harpenden	Picornavirales	insect	0	0	2173.17	0	240.753	322.704	874.424	712.494	19495.5	2870.8	339.458	229921	436083	0	0	0
SBPV new strain	Picornavirales	insect	0	91.1206	101.587	204.675	9174.48	8101.9	1680.6	215484	34909.7	1.62361e+06	2.40712e+06	933944	963519	0	0	0
SBPV Rothamsted	Picornavirales	insect	0	169.586	162.417	170.962	14170.4	14491.2	1736.92	263228	2693.44	2.6642e+06	4.79327e+06	1.29254e+06	1.38671e+06	107.078	0	0
SBV	Picornavirales	insect	9795.78	184136	307873	247.957	224.291	315.413	160.019	166.101	276.132	65.202	111.499	0	0	0	0	0
SLRV new strain 1	Picornavirales	plant	0	1508.88	834.243	0	0	0	0	0	0	0	314.932	55.2432	1736.65	245.582	97.0674	0
SLRV new strain 2	Picornavirales	plant	0	1425.28	316.483	0	140.235	123.468	0	0	0	0	371.803	0	0	87.3055	0	0
Soybean thrips Iflavirus 4	Picornavirales	insect	0	101.683	102.751	0	75.3253	0	0	0	0	202.159	0	0	0	0	0	759.761
VCV	Durnavirales	plant	0	1185.09	0	0	303.449	0	0	1600.4	0	0	0	143.23	0	0	0	0
VDV-2	Picornavirales	insect	166.401	178.742	175.903	0	0	0	0	0	0	0	0	0	0	0	0	0
V. velutina Partiti-like virus	Durnavirales	insect	437.686	1922.59	283.17	0	0	0	0	0	0	0	0	0	0	0	0	0
V. velutina densovirus 1	Piccovirales	insect	0	0	0	0	0	0	0	0	0	0	0	0	0	0	876.198	0
VOV-1	Articulavirales	insect	3211.62	298.249	351.367	0	0	0	0	0	0	0	0	0	0	0	0	0
WCCV2	Durnavirales	plant	15335.7	31625.1	18435.9	20369.3	28246.8	815.381	28989.5	63488	19893.8	1116.49	2241.38	3070.57	588.116	0	0	0
New Dipteran Orthomyxo-like virus	Articulavirales	insect	0	0	0	0	0	0	0	0	0	0	0	0	0	0	1077.57	0
Xiangshan rhabdo-like virus 2	Mononegavirales	insect	0	0	0	0	0	0	0	0	0	0	0	0	0	0	1288.29	23.5247

## Sheet: Fig. 2b
Figure 2b: Host-virus network from small RNA normalized reads mapping to viral sequences
Column	Description
virus	Virus name
type	Host type
apis1	Normalized number of small RNA reads mapping each virus for library made from Apis mellifera collected in April
apis2	Normalized number of small RNA reads mapping each virus for library made from Apis mellifera collected in June
apis3	Normalized number of small RNA reads mapping each virus for library made from Apis mellifera collected in August
bter1	Normalized number of small RNA reads mapping each virus for library made from Bombus terrestris collected in April
bter2	Normalized number of small RNA reads mapping each virus for library made from Bombus terrestris collected in June
bter3	Normalized number of small RNA reads mapping each virus for library made from Bombus terrestris collected in August
blap1	Normalized number of small RNA reads mapping each virus for library made from Bombus lapidarius collected in April
blap2	Normalized number of small RNA reads mapping each virus for library made from Bombus lapidarius collected in June
blap3	Normalized number of small RNA reads mapping each virus for library made from Bombus lapidarius collected in August
bhor2	Normalized number of small RNA reads mapping each virus for library made from Bombus hortorum collected in June
bhor3	Normalized number of small RNA reads mapping each virus for library made from Bombus hortorum collected in August
bpas2	Normalized number of small RNA reads mapping each virus for library made from Bombus pascuorum collected in June
bpas3	Normalized number of small RNA reads mapping each virus for library made from Bombus pascuorum collected in August
virus	type	apis1	apis2	apis3	bter1	bter2	bter3	blap1	blap2	blap3	bhor2	bhor3	bpas2	bpas3
ABPV	insect	1.61306	35.5311	849.164	0	0	16133.2	66.7162	1772.53	20741.1	12416	27249.6	268.906	20614.3
A. pisum virus	insect	0	0	0	0	0	0	0	0	0	0	0	0	0
Allermuir Hil virus 1	insect	0	0	0	106.906	295.685	189.519	0	0	0	0	0	2.33205	0
ArMV	plant	0	10.0387	1.47523	0	1.71472	6.72626	4.90189	5.25885	0	117.374	0	4.19585	0
Andrena Anphe-related virus 1	insect	0	0	0	0	0	0	0	0	0	0	0	0	0
DMV	plant	0	0	0	0	0	0	0	0	0	0	0	5.02086	3.64006
BBSV	plant	0	0	0	0	0	0	0	0	0	0	0	0	0
Bee Iflavirus 1	insect	0	0	0	0	0	0	0	0	0	0	0	0	0
BeeMLV strain 1	insect	3.06799	32.7439	0	0	0	0	0	0	0	0	0	0	0
BeeMLV strain 2	insect	0	0	0	0	0	0	0	0	0	0	0	0	0
Black Hill Virus	insect	0	0	0	0	2.39743	0	0	13.9427	185.707	30.8027	0	1422.49	2017.41
BQCV strain 1	insect	708.016	245.914	332.934	0	0	0	0	0	0	0	0	0	0
BQCV strain 2	insect	22.4667	7.3676	12.6364	0	0	0	0	0	0	0	0	0	0
BRV	plant	0	1.73452	0	0	0	0	0	0	0	0	0	0	0
Castleton Burn Virus	insect	0	1.76972	0	84286.6	12121.3	6423.06	165281	2627.31	6823.06	1.55716	2.2971	0	1.09653
CCCV2	plant	0	0	0	0	0	0	0	0	0	0	0	0	0.958701
Cnoc Mor Virus	insect	0	0	0	0	0	6.1079	0	0	0	219.986	341.287	4.76264	4.37013
CVA strain 1	plant	23.3296	0	0	2.81386	0	0	1.60804	0	0	0	0	0	0
Densovirus Den2	insect	0	0	0	0	0	11.3916	0	0	0	333.665	431.916	0	0
DWV-B	insect	13315.7	10180.8	7906.89	0	0	0	0	0	0	0	0	0	0
VCV	plant	0	1.76211	0	0	0	0	0	0	0	0	0	0	0
SBPV Rothamsted	insect	0	0	0	0	2.05583	35.6646	0	31.0344	1.05425	1163.76	2701.24	437.654	238.668
SBPV Harpenden	insect	0	0	0	0	0	0	0	0	6.01654	26.643	52.5422	128.81	118.719
HTCV2	plant	0	0	0	0	0	0	0	0	0	0	0	0	0
LSV strain VBP256	insect	150.187	97.7748	21.1048	0	0	0	0	0	0	0	0	0	0
ARV1	insect	158.581	1.81192	36.3414	0	0	0	0	0	0	0	0	0	0
CVA strain 2	plant	206.983	0	0	31.4023	0	0	62.2836	0	0	0	0	0	3.28482
CBPV	insect	235.942	32.0561	50.4915	0	0	0	0	0	0	0	0	0	0
LRV	plant	0	4.83173	28.9646	0	0	4.16113	0	0	0	0	0	0	14.5099
LSV strain 1	insect	864.775	393.65	335.851	0	0	0	0	0	0	0	0	0	0
LSV strain 10	insect	47.0982	242.753	39.3932	0	0	0	0	0	0	0	0	0	0
LSV strain 2	insect	2312.23	2010.52	1631.08	0	0	0	0	0	0	0	0	0	0
LSV strain 3	insect	998.401	339.415	228.338	0	0	0	0	0	0	0	0	0	0
LSV strain 4	insect	66.9663	103.154	91.0081	0	0	0	0	0	0	0	0	0	0
LSV strain 5	insect	23.4925	376.351	488.392	0	0	0	0	0	0	0	0	0	0
LSV strain 7	insect	104.957	10.6851	13.0145	0	0	0	0	0	0	0	0	0	0
LSV strain 8	insect	362.789	83.6066	502.372	0	0	0	0	0	0	0	0	0	0
LSV strain 9	insect	50.3834	168.468	1068.21	0	0	0	0	0	0	0	0	0	0
Mayfield Virus 1 bee strain	insect	0	0	0	0	119.159	2.23872	0	0	0	25.511	22.9526	8.78089	7.06027
Allermuir Hil virus 2	insect	0	0	0	0	0	0	0	0	0	0	0	389.018	246.113
Allermuir Hil virus 3	insect	0	0	0	5.30505	20.8411	2.49419	0	0	0	0	0	6.59039	2.31041
Boghill Burn Virus	insect	0	0	0	0	0	0	0	0	0	0	0	0	0
Elf Loch Virus	insect	0	0	0	0	0	0	0	0	0	3.05177	3.37645	118.591	254.481
Gorebridge Virus	insect	0	0	0	0	0	0	0	0	0	0	0	0	0
Mayfield Virus 2	insect	0	0	0	0	5.54375	19.403	0	0	0	643.777	668.109	200.06	140.171
Bombus associated virus Pic2	insect	0	0	0	0	0	0	0	0	0	0	0	0	0
Mill Lade Virus	insect	0	0	0	0	96.1072	515.26	0	2.60038	23.8213	0	0	21.4144	59.1171
CYV	plant	0	0	2.40947	0	0	0	0	0	0	0	0	0	0
VDV-2	insect	0	2.01409	0	0	0	0	0	0	0	0	0	0	0
BYMV	plant	0	0.678163	0	0	1.10281	0	0	0	0	0	0	1.29529	0
Diptera phasma-related OKIAV224M	insect	0	0	0	0	0	0	0	0	0	0	0	0	0
Soybean thrips Iflavirus 4	insect	0	0	0	0	0	0	0	0	0	0	0	0	0
Hubei partiti-like virus 34	insect	132.947	120.536	272.207	0	0	0	0	0	0	3.9182	106.931	0	0
Rhabdoviridae sp MW826481	insect	0	0	0	0	0	0	0	0	0	0	0	0	0
CLRV	plant	0	0	0	0	0	0	4.09769	0	0	0	0	0	0
ARV2	insect	1.01882	0	2.28651	0	0	0	0	0	0	0	0	0	0
VOV-1	insect	26.9176	5.14613	10.5718	0	0	0	0	0	0	0	0	0	0
ARV5	insect	22.0018	0	0	0	0	0	0	0	0	0	0	0	0
DWV-A	insect	1687.48	1555.16	1874.3	0	0	0	0	0	0	0	0	0	0
PDV	plant	6.98585	0	0	0	0	0	1.28043	0	0	0	0	0	0
M. sativa Alphapartitivirus 1	plant	0	0	2.56061	0	0	0	0	0	0	0	0	0	0
B. cryptarum densovirus bcry3	insect	0	0	0	3.1967	3.88405	1.17459	0	0	0	7.86965	9.45693	0	0
AhaemNLV	insect	0	0	0	0	0	0	0	0	0	0	0	0	0
New Mayfield-like bee virus 1	insect	0	0	0	0	0	0	0	0	0	0	0	0	2.52911
New Betaflexivirus 2	plant	0	0	3.37926	0	0	0	0	0	0	0	0	0	1.34595
New Comovirinae 2	plant	0	0	0	0	0	0	0	0	0	0	0	0	0
New Bee Anphevirus	insect	0	0	0	0	0	0	0	0	0	0	0	0	0
New Nepovirus 1	plant	0	2.16533	0	0	0	0	0	0	0	0	0	0	0
New Nidovirales	insect	0	0	0	0	0	0	0	0	0	0	0	0	0
New Picornavirales 2	insect	0	0	0	0	0	0	0	0	0	0	0	0	0
New Picornavirales 3	unclear	0	0	0	0	0	0	0	0	0	0	0	0	0
New Reo-like virus	insect	0	0	0	0	0	0	0	0	0	4.77364	6.57254	191.194	331.543
New Totiviridae 3	insect	0	0	0	0	0	4.30168	284.055	185.459	300.522	161.656	115.717	0	0
New Tymoviridae 2	plant	0	0	0	0	0	0	0	0	0	0	0	0	0
New Unclassified virus 1	insect	3.24922	58.7452	0	0	0	0	0	0	0	0	0	0	0
New Virgavirirdae 1	insect	0	0	0	0	0	0	0	0	0	0	0	0	0
New Virgavirirdae 2	insect	0	0	0	0	0	0	0	0	0	0	0	0	29.6415
New Virgavirirdae 3	unclear	0	0	0	0	0	0	0	0	0	0	0	0	0
New Alphamesonivirus	insect	0	0	0	0	0	0	0	0	0	0	0	0	0
New Bee Iflaviridae 1	insect	0	0	0	0	0	0	0	0	0	0	0	0	6.1543
New Bee Iflaviridae 2	insect	0	0	0	0	0	0	0	0	0	0	0	3.47197	164.892
New Betaflexivirus 1	plant	0	0	0	0	0	0	0	0	0	0	0	0	0
New B. terrestris densovirus	insect	0	0	0	13.7993	0	2.33334	0	0	0	22.0046	22.5082	0	0
New Castleton Burn-like virus	insect	0	0	0	0	0	0	0	0	0	0	0	8.71969	397.277
New Comovirinae 1	plant	0	0	0	0	0	0	0	0	0	0	0	0	0
New Comovirinae 3	plant	0	0	0	0	0	0	0	0	0	0	0	0	0
New Cryptic virus 1	plant	0	0	0	0	0	0	0	0	0	0	0	0	0
New Cryptic virus 2	plant	0	0.971902	0	0	0	0	0	0	0	0	0	0	0
New Cryptic virus 4	plant	0	0	0	0	0	0	2.49857	0	0	0	0	0	0
New Cryptic virus 5	plant	0	0	0	0	0	0	0	0	0	0	0	0	0
New Cryptic virus 6	plant	0	11.8914	0	0	0	0	0	2.4996	0	0	0	0	0
New Cryptic virus 7	plant	0	9.81797	0	0	3.07131	0	0	1.77305	0	0	0	0	0
New Cryptic virus 9	plant	0	0	0	0	0	0	0	0	0	0	0	0	0
New Dicistroviridae	insect	0	0	0	0	0	0	0	0	0	0	0	0	0
New B. hortorum Dumyat-like virus	insect	0	0	0	0	0	120.268	6.4568	6.12491	3.92588	3983.06	4028.5	0	0
New B. lapidarius Dumyat-like virus	insect	0	0	0	0	0	0	638.226	430.835	721.868	61.5801	43.41	0	0
New Dipteran densovirus	insect	0	0	0	0	0	0	0	0	0	0	0	0	0
New Insect Iflaviridae	insect	0	0	0	0	0	0	0	0	0	0	0	0	0
New Jingchuvirales	insect	0	0	0	0	0	0	0	0	0	0	0	0	1.96924
New Negevirus	insect	0	0	0	0	0	0	3.6056	0	0	0	0	0	0
New Nepovirus 2	plant	0	6.37941	0	0	36.1202	0	0	1.24069	0	0	0	0	0
New Nudiviridae	insect	0	0	0	0	0	0	0	0	0	0	0	0	0
New Osugoroshi-like virus	insect	190.347	146.744	293.208	0	0	0	0	0	0	0	29.1935	0	0
New Picornavirales 1	unclear	0	0	0	0	0	0	0	0	0	0	0	0	0
New Picornavirales 4	insect	0	0	0	0	0	0	0	0	0	0	0	0	0
New Picornavirales 5	insect	0	0	0	0	0	0	0	0	0	0	0	0	0
New Picornavirales 6	insect	0	0	0	0	0	212.543	0	0	0	0	0	2.1154	147.155
New Rhabdoviridae 1	insect	0	0	0	0	0	0	0	0	0	0	0	0	0
New Rhabdoviridae 2	insect	0	0	0	0	0	0	0	0	0	0	0	0	0
New Rhabdoviridae 3	insect	0	0	0	0	0	0	0	0	0	0	0	0	0
New Rhabdoviridae 4	insect	0	0	0	0	0	0	0	0	0	0	0	0	14.6044
New Rhabdoviridae 5	insect	0	0	0	0	0	0	0	0	0	0	22.8307	0	0
New Secoviridae 1	plant	0	0	0	0	0	0	0	0	0	0	0	0	0
New Secoviridae 2	plant	0	0	0	0	0	0	0	0	0	0	0	0	0
New Totiviridae 1	microbe	0	0	0	0	0	0	0	0	0	0	0	0	0
New Totiviridae 2	insect	0	0	0	0	0	0	0	0	0	0	0	0	0.896732
New Tymoviridae 1	insect	0	0	0	0	0	0	1.97979	44.5227	610.887	0	0	0	0
New Unclassified virus 6	insect	0	0	0	0	0	0	0	0	0	0	0	0	0
New Yueviridae	insect	0	1.50777	0	0	0	0	0	0	0	0	0	0	0
New Virgavirirdae 4	insect	0	0	0	0	0	0	0	0	0	0	0	0	0
New Unclassified virus 10	unclear	0	0	0	0	0	0	0	0	0	0	0	0	0
New Totiviridae 4	unclear	0	0	0	0	0	0	0	0	0	0	0	0	0
New Picornavirales 7	unclear	0	0	0	0	0	0	0	0	0	0	0	0	0
New Narnavirus	unclear	0	0	0	0	0	0	0	0	0	0	0	0	0
New Unclassified virus 5	unclear	0	0	0	0	0	0	0	0	0	0	0	0	0
New Picornavirales 8	unclear	0	0	0	0	0	0	0	0	0	0	0	0	0
New Unclassified virus 7	unclear	7.11086	0	0	0	0	0	0	0	0	0	0	0	0
New Unclassified virus 8	insect	0	0	0	0	0	0	0	0	0	0	0	0	0
Xiangshan rhabdo-like virus 2	insect	0	0	0	0	0	0	0	0	0	0	0	0	0
Bombus associated virus Phle1	insect	0	0.694781	6.74379	0	0	0	71.9865	0	0	2.76896	114.154	4.3636	14.2061
PVF	plant	164.458	0	0	15.1976	0	0	30.6206	0	0	0	0	0	1.71508
RCNVA	plant	0	0	0	0	0	0	0	0	0	8.30273	0	19.2146	2.55127
RMV	plant	0	0	0	0	0	0	0	0	0	0	0	0	0
RRV	plant	1.5061	17.0957	49.837	0	0	6.05155	0	2.20557	17.702	14.3571	2.18412	0	31.1967
Sandewavirus Dungfly new strain	insect	0	0	0	0	0	0	0	0	0	0	0	0	0
SBPV new strain	insect	0	0	0	0	0	11.8513	0	13.5444	2.51638	403.509	917.645	173.591	105.831
SBV	insect	11.3674	145.562	517.967	0	0	0	0	0	0	0	0	0	0
SLRV new strain 1	plant	0	0	0	0	0	0	0	0	0	0	0	0	8.50805
SLRV new strain 2	plant	0	0.98736	0	0	0	0	0	0	0	0	0	0	0.721017
V. velutina densovirus 1	insect	0	0	0	0	0	0	0	0	0	0	0	0	0
V. velutina Partiti-like virus	insect	22.4329	185.878	58.7363	0	0	0	0	0	0	0	0	0	0
WCCV2	plant	0	0	0	0	0	0	0	0	0	0	0	0	0
New Dipteran Orthomyxo-like virus	insect	0	0	0	0	0	0	0	0	0	0	0	0	0
